# Supplementary material for: Synergetic Catalytic Effect between Ni and Co in Bimetallic Phosphide Boosting Hydrogen Evolution Reaction
Source: Nanomaterials (Basel). 2024 May 14;14(10):853. doi: 10.3390/nano14100853 (PMC11123732; doi:10.3390/nano14100853)
Supplement: Supplementary file 1 [file nanomaterials-14-00853-s001.zip]

Archive with 1 entries (1 files):
- nanomaterials-2949396-supplementary.pdf
